# Supplementary material for: microRNA-185 Inhibits SARS-CoV-2 Infection through the Modulation of the Host’s Lipid Microenvironment
Source: Viruses. 2023 Sep 14;15(9):1921. doi: 10.3390/v15091921 (PMC10536008; doi:10.3390/v15091921)
Supplement: Supplementary file 1 [file viruses-15-01921-s001.zip]

Archive with 1 entries (1 files):
- viruses-2590760-supplementary--update.pdf
